# Supplementary material for: Robotic-Assisted vs. Standard Laparoscopic Surgery for Rectal Cancer Resection: A Systematic Review and Meta-Analysis of 19,731 Patients
Source: Cancers (Basel). 2021 Dec 30;14(1):180. doi: 10.3390/cancers14010180 (PMC8750860; doi:10.3390/cancers14010180)
Supplement: Supplementary file 1 [file cancers-14-00180-s001.zip]

Archive with 1 entries (1 files):
- cancers-1518528-supplementary.pdf
